# Supplementary material for: Deletion of genes linked to the C1-fixing gene cluster affects growth, by-products, and proteome of Clostridium autoethanogenum
Source: Front Bioeng Biotechnol. 2023 May 15;11:1167892. doi: 10.3389/fbioe.2023.1167892 (PMC10230548; doi:10.3389/fbioe.2023.1167892)
Supplement: Supplementary file 2 [file Table3.XLSX]

## Sheet: Supplementary Table 3
Supplementary Table 3. Differentially expressed proteins between deletion strains and LAbrini.
Differentially expressed proteins are with a fold-change (FC) > 1.5 (up- or down-regulation) and a q-value < 0.05 after FDR correction in at least one comparison. Positive FC means up-regulation, negative down-regulation
		∆hp vs. Labrini			∆nbp vs. Labrini
Protein ID	Description of protein product	log2 FC	FC	q-value	log2 FC	FC	q-value
LABRINI_00020	D-2-hydroxyacid dehydrogenase	0.219355	1.16421	0.00366714	0.179821	1.13274	0.0126641
LABRINI_00035	peptidase T	-0.800932	-1.74223	0.00234772	-0.611276	-1.52761	0.0349173
LABRINI_00055	NAD(P)H-dependent oxidoreductase	-0.504214	-1.41835	0.0298481	-0.258131	-1.19593	0.455257
LABRINI_00060	hypothetical protein	-0.593528	-1.50893	0.0108287	-0.386643	-1.30735	0.340343
LABRINI_00080	MarR family transcriptional regulator	-0.542448	-1.45644	0.0742092	-0.693223	-1.61689	0.0715217
LABRINI_00260	FIST C-terminal domain-containing protein	-0.316542	-1.24534	0.0104922	-0.338181	-1.26416	0.0171117
LABRINI_00270	molecular chaperone HtpG	-0.406664	-1.32562	0.00380397	-0.359696	-1.28316	0.0111431
LABRINI_00300	prolyl-tRNA synthetase associated domain-containing protein	0.390419	1.31077	0.0194395	0.205418	1.15302	0.174747
LABRINI_00310	VOC family protein	0.370599	1.29289	0.0666305	0.587892	1.50305	0.0373632
LABRINI_00320	L-serine ammonia-lyase, iron-sulfur-dependent, subunit alpha	0.143692	1.10473	0.0467925	0.121758	1.08806	0.124906
LABRINI_00375	methyl-accepting chemotaxis protein	-0.922088	-1.89486	0.00407048	-0.93473	-1.91153	0.025422
LABRINI_00380	ADP-ribosylglycohydrolase family protein	-0.831341	-1.77934	0.00736699	-0.904174	-1.87147	0.00511491
LABRINI_00385	SDR family oxidoreductase	-0.843774	-1.79474	0.00544319	-0.941278	-1.92023	0.00392053
LABRINI_00390	nitroreductase family protein	0.431283	1.34843	0.0578583	0.452676	1.36858	0.0451808
LABRINI_00395	hypothetical protein	0.284218	1.21775	0.0191738	0.275703	1.21058	0.00526674
LABRINI_00405	4Fe-4S dicluster domain-containing protein	0.404655	1.32377	0.00854859	0.526834	1.44076	0.00591391
LABRINI_00410	formate dehydrogenase subunit alpha	0.373799	1.29576	0.00681618	0.298856	1.23017	0.0420092
LABRINI_00435	ABC transporter substrate-binding protein	1.35069	2.55033	0.00573961	1.41372	2.66424	0.0101479
LABRINI_00445	aldehyde ferredoxin oxidoreductase family protein	0.614962	1.53152	0.0213866	0.706915	1.63231	0.0168359
LABRINI_00450	sigma-54-dependent Fis family transcriptional regulator	0.640331	1.55869	0.0187207	0.623937	1.54108	0.0425556
LABRINI_00460	substrate-binding domain-containing protein	0.456049	1.37178	0.0787574	0.823752	1.77	0.0469239
LABRINI_00470	ATP-binding cassette domain-containing protein	0.460824	1.37633	0.0184114	0.539278	1.45325	0.0111431
LABRINI_00475	molybdopterin molybdotransferase MoeA	0.443166	1.35958	0.0251282	0.474039	1.38899	0.0372924
LABRINI_00480	molybdopterin biosynthesis protein	0.405799	1.32482	0.0483047	0.392727	1.31287	0.0936124
LABRINI_00495	aldehyde ferredoxin oxidoreductase family protein	1.0981	2.14072	0.0338197	1.47344	2.77682	0.0344155
LABRINI_00500	MoaD/ThiS family protein	0.254179	1.19266	0.48832	0.597372	1.51296	0.124189
LABRINI_00555	electron transfer flavoprotein subunit beta/FixA family protein	-0.552438	-1.46656	0.00544319	-0.28391	-1.21749	0.0679495
LABRINI_00560	electron transfer flavoprotein subunit alpha/FixB family protein	-0.33405	-1.26055	0.0051924	-0.266934	-1.20325	0.00591391
LABRINI_00570	ketopantoate reductase family protein	-0.28662	-1.21978	0.0235771	-0.306064	-1.23633	0.0159735
LABRINI_00575	methyl-accepting chemotaxis protein	-0.130506	-1.09468	0.0467307	-0.133782	-1.09717	0.0761892
LABRINI_00610	cytidylate kinase family protein	0.361504	1.28476	0.0315478	0.26695	1.20326	0.0608907
LABRINI_00625	allophanate hydrolase subunit 1	0.301868	1.23274	0.0188316	0.450592	1.3666	0.00685252
LABRINI_00655	DUF2284 domain-containing protein	0.131453	1.0954	0.114494	0.245398	1.18542	0.0229624
LABRINI_00675	uroporphyrinogen-III decarboxylase	0.221531	1.16597	0.00573961	0.32629	1.25378	0.0039472
LABRINI_00750	ASKHA domain-containing protein	0.500766	1.41496	0.00323989	0.49108	1.4055	0.0046422
LABRINI_00760	cobalamin-dependent protein	0.310715	1.24032	0.00589292	0.257146	1.19511	0.0183276
LABRINI_00775	response regulator	0.333653	1.2602	0.0311904	0.504345	1.41848	0.0363134
LABRINI_00940	double-cubane-cluster-containing anaerobic reductase	0.109886	1.07914	0.0380885	0.116853	1.08437	0.0910451
LABRINI_00985	FAD-dependent oxidoreductase	0.513777	1.42778	0.00620568	0.574465	1.48913	0.0133372
LABRINI_01015	tRNA (N6-isopentenyl adenosine(37)-C2)-methylthiotransferase MiaB	-0.155491	-1.1138	0.0419136	-0.103813	-1.07461	0.200256
LABRINI_01060	NAD(P)/FAD-dependent oxidoreductase	-0.191199	-1.14171	0.00639651	-0.163237	-1.1198	0.0398163
LABRINI_01070	rRNA pseudouridine synthase	-0.449921	-1.36597	0.04949	-0.341469	-1.26705	0.125217
LABRINI_01085	carbon-nitrogen hydrolase family protein	-0.280235	-1.21439	0.00500078	-0.30751	-1.23757	0.0133372
LABRINI_01090	tRNA threonylcarbamoyladenosine dehydratase	-0.238949	-1.18013	0.00681618	-0.197365	-1.1466	0.0202197
LABRINI_01100	formimidoylglutamase	0.441936	1.35843	0.00653993	0.435833	1.35269	0.0114773
LABRINI_01135	AAA family ATPase	0.302567	1.23334	0.0225108	0.268799	1.2048	0.0216039
LABRINI_01140	glutamate formimidoyltransferase	0.136196	1.099	0.072505	0.106688	1.07675	0.0469239
LABRINI_01145	aspartate aminotransferase family protein	0.27367	1.20888	0.0298481	0.23269	1.17502	0.0591595
LABRINI_01155	bifunctional glutamate N-acetyltransferase/amino-acid acetyltransferase ArgJ	0.256525	1.1946	0.0539486	0.325838	1.25339	0.0400707
LABRINI_01160	N-acetyl-gamma-glutamyl-phosphate reductase	0.141917	1.10337	0.0298481	0.14123	1.10285	0.099067
LABRINI_01190	nickel-dependent lactate racemase	0.144431	1.10529	0.0709373	0.256196	1.19433	0.0238377
LABRINI_01290	glycerophosphodiester phosphodiesterase family protein	-1.06462	-2.09163	0.0284118	-1.0692	-2.09826	0.015631
LABRINI_01330	aminopeptidase	-0.165287	-1.12139	0.0203896	-0.204315	-1.15214	0.0292918
LABRINI_01375	HPr(Ser) kinase/phosphatase	0.298401	1.22978	0.00867781	0.392977	1.3131	0.0483597
LABRINI_01445	zinc dependent phospholipase C family protein	-0.184519	-1.13644	0.00681618	-0.13363	-1.09705	0.123664
LABRINI_01540	phosphoribosylaminoimidazolecarboxamide formyltransferase	-0.499456	-1.41368	0.00221029	-0.692468	-1.61605	0.0126641
LABRINI_01575	cell wall-binding repeat-containing protein	-0.725184	-1.65311	0.0841409	-0.518089	-1.43206	0.134552
LABRINI_01755	nitrogenase component 1	0.256675	1.19472	0.00864394	0.248655	1.1881	0.0162368
LABRINI_01760	nitrogenase component 1	0.254641	1.19304	0.0303395	0.198394	1.14742	0.0700759
LABRINI_01770	hydrogenase expression/formation protein HypE	0.202754	1.15089	0.0115516	0.14069	1.10243	0.0804899
LABRINI_01775	hydrogenase formation protein HypD	0.204051	1.15193	0.00649767	0.197696	1.14687	0.0509338
LABRINI_01785	carbamoyltransferase HypF	0.256902	1.19491	0.0176995	0.231809	1.17431	0.0628472
LABRINI_01790	nitrogenase component 1	0.336091	1.26233	0.0075916	0.297013	1.2286	0.0262697
LABRINI_01800	nitrogenase iron protein NifH	0.274937	1.20994	0.035829	0.258178	1.19597	0.0645372
LABRINI_01850	2,3-butanediol dehydrogenase	1.36785	2.58086	0.0243276	1.86518	3.64313	0.0212905
LABRINI_01895	VIT and VWA domain-containing protein	0.151917	1.11104	0.0168544	0.125884	1.09118	0.063501
LABRINI_01980	methyltransferase domain-containing protein	-0.379347	-1.30075	0.00598992	-0.408337	-1.32716	0.0605777
LABRINI_02135	carbamate kinase	0.15334	1.11214	0.225715	0.297586	1.22909	0.049358
LABRINI_02200	NTP transferase domain-containing protein	-0.158038	-1.11577	0.0631868	-0.202409	-1.15062	0.0307405
LABRINI_02215	NCS2 family permease	0.454553	1.37036	0.0410965	0.441308	1.35783	0.0672645
LABRINI_02225	sigma-54-dependent Fis family transcriptional regulator	0.35656	1.28037	0.0203896	0.297619	1.22911	0.124189
LABRINI_02230	alpha-ribazole phosphatase	0.123981	1.08974	0.0210159	0.108608	1.07819	0.120228
LABRINI_02235	NTP transferase domain-containing protein	0.325607	1.25319	0.00639651	0.330548	1.25749	0.0145837
LABRINI_02295	NAD(P)-dependent oxidoreductase	0.147883	1.10794	0.609842	0.759861	1.69333	0.173702
LABRINI_02405	carboxylating nicotinate-nucleotide diphosphorylase	-0.321443	-1.24958	0.00764119	-0.38163	-1.30281	0.038373
LABRINI_02410	L-aspartate oxidase	-0.210425	-1.15703	0.0127239	-0.367841	-1.29042	0.015631
LABRINI_02415	quinolinate synthase NadA	-0.233568	-1.17574	0.0080173	-0.404253	-1.3234	0.0156457
LABRINI_02430	serpin family protein	-0.953527	-1.9366	0.0764586	-0.661358	-1.58157	0.172954
LABRINI_02540	TetM/TetW/TetO/TetS family tetracycline resistance ribosomal protection protein	-0.164646	-1.12089	0.067855	-0.308565	-1.23847	0.0307525
LABRINI_02585	ATP-dependent Clp protease ATP-binding subunit ClpA	-0.0457606	-1.03223	0.367432	-0.158238	-1.11592	0.0046422
LABRINI_02595	cell wall-binding repeat-containing protein	-1.02552	-2.0357	0.0623431	-0.956724	-1.9409	0.0657837
LABRINI_02650	sigma-54-dependent Fis family transcriptional regulator	0.356865	1.28064	0.0075916	0.0282345	1.01976	0.752689
LABRINI_02655	NAD(P)-dependent alcohol dehydrogenase	3.43567	10.8203	1.21695e-05	-0.295528	-1.22733	0.102133
LABRINI_02660	sigma-54-dependent Fis family transcriptional regulator	1.59528	3.02154	7.33942e-05	0.0318193	1.0223	0.638205
LABRINI_02665	iron-containing alcohol dehydrogenase	0.421119	1.33897	0.0467925	-0.14139	-1.10297	0.492791
LABRINI_02670	cation transporter	-0.647769	-1.56674	0.0952414	-0.215932	-1.16145	0.448341
LABRINI_02690	WG repeat-containing protein	0.249956	1.18917	0.0107711	0.306247	1.23649	0.0118806
LABRINI_02750	cyclic pyranopterin monophosphate synthase MoaC	0.118628	1.0857	0.215019	0.257951	1.19578	0.0202003
LABRINI_02755	MogA/MoaB family molybdenum cofactor biosynthesis protein	0.232069	1.17452	0.0386427	0.379666	1.30104	0.085967
LABRINI_02775	response regulator transcription factor	0.204749	1.15249	0.130557	0.224382	1.16828	0.0469239
LABRINI_02840	ornithine carbamoyltransferase	0.187723	1.13896	0.0191738	0.250956	1.19	0.0130092
LABRINI_02940	LysR family transcriptional regulator	0.700953	1.62558	0.0388555	0.631552	1.54923	0.17263
LABRINI_02960	anaerobic sulfite reductase subunit AsrA	0.190425	1.1411	0.00883157	0.320202	1.24851	0.00196373
LABRINI_02965	anaerobic sulfite reductase subunit AsrB	0.303585	1.23421	0.0260868	0.313675	1.24287	0.028261
LABRINI_03025	antibiotic biosynthesis monooxygenase	-0.657065	-1.57687	0.0475416	-0.592577	-1.50794	0.0508929
LABRINI_03135	transketolase	0.238996	1.18017	0.0465487	0.237202	1.1787	0.0842195
LABRINI_03140	transketolase	0.355758	1.27966	0.100397	0.472403	1.38742	0.0479156
LABRINI_03240	Ig-like domain-containing protein	-1.02897	-2.04057	0.0611919	-0.59314	-1.50853	0.282348
LABRINI_03265	DeoR/GlpR family DNA-binding transcription regulator	0.0927882	1.06643	0.0108287	0.134366	1.09761	0.0442273
LABRINI_03425	epoxyqueuosine reductase	0.336627	1.2628	0.0203896	0.427941	1.34531	0.0111431
LABRINI_03535	glycosyltransferase family 4 protein	-0.366265	-1.28901	0.0083551	-0.337407	-1.26348	0.0419079
LABRINI_03545	glycerol dehydrogenase	0.449593	1.36565	0.0218111	0.618161	1.53492	0.00754386
LABRINI_03550	SDR family oxidoreductase	-0.207202	-1.15445	0.0203896	-0.179347	-1.13237	0.063501
LABRINI_03560	hypothetical protein	-0.217093	-1.16239	0.0483047	-0.224411	-1.1683	0.0406559
LABRINI_03630	glutamine--tRNA ligase/YqeY domain fusion protein	-0.167485	-1.1231	0.00505733	-0.198606	-1.14759	0.0191848
LABRINI_03700	DUF1847 domain-containing protein	-0.114765	-1.0828	0.0696505	-0.166973	-1.1227	0.0126641
LABRINI_03860	ABC transporter ATP-binding protein	0.300031	1.23117	0.0388555	0.462854	1.37827	0.0687514
LABRINI_03895	hydroxylamine reductase	0.606308	1.52236	0.0050823	0.592227	1.50757	0.0280894
LABRINI_03915	glucarate dehydratase	0.40639	1.32536	0.0747497	1.8372	3.57315	0.0367557
LABRINI_03935	aldo/keto reductase	0.0958982	1.06873	0.53555	0.825643	1.77232	0.105258
LABRINI_03940	helix-turn-helix domain-containing protein	0.246283	1.18615	0.188735	0.745063	1.67605	0.111303
LABRINI_03945	dihydrodipicolinate synthase family protein	1.09533	2.13662	0.0303395	2.64447	6.25267	0.0216039
LABRINI_03970	adenosine deaminase	-0.194361	-1.14422	0.0624238	-0.345841	-1.27089	0.0292918
LABRINI_03985	DUF1987 domain-containing protein	0.771523	1.70707	0.0162497	0.795468	1.73564	0.00917098
LABRINI_04005	tRNA 4-thiouridine(8) synthase ThiI	-0.0974655	-1.06989	0.159676	-0.183583	-1.1357	0.00591391
LABRINI_04095	30S ribosomal protein S1	0.269826	1.20566	0.0214319	0.204766	1.1525	0.0655425
LABRINI_04100	P1 family peptidase	0.168269	1.12371	0.0271197	0.136143	1.09896	0.239468
LABRINI_04105	ECF transporter S component	0.479779	1.39453	0.106334	0.607653	1.52378	0.17527
LABRINI_04130	cell wall-binding repeat-containing protein	-0.887902	-1.85048	0.0763776	-0.81116	-1.75462	0.108389
LABRINI_04170	alpha/beta hydrolase	0.146894	1.10718	0.0184114	0.127387	1.09231	0.0179852
LABRINI_04185	NAD(P)/FAD-dependent oxidoreductase	0.288591	1.22145	0.0191738	0.330212	1.2572	0.124882
LABRINI_04195	NAD(P)/FAD-dependent oxidoreductase	0.230297	1.17308	0.0909142	0.426641	1.3441	0.017941
LABRINI_04330	hypothetical protein	-0.651842	-1.57117	0.173982	-0.404062	-1.32323	0.278542
LABRINI_04350	phosphomannomutase/phosphoglucomutase	0.252551	1.19131	0.00589292	0.220791	1.16537	0.0296925
LABRINI_04365	L,D-transpeptidase family protein	-0.269195	-1.20514	0.0244695	-0.222452	-1.16671	0.120638
LABRINI_04390	chorismate synthase	-0.200309	-1.14894	0.0557	-0.348334	-1.27309	0.0236682
LABRINI_04395	3-phosphoshikimate 1-carboxyvinyltransferase	-0.103629	-1.07447	0.197318	-0.250567	-1.18967	0.0353231
LABRINI_04420	SH3 domain-containing protein	-0.751639	-1.6837	0.0825722	-0.848582	-1.80073	0.0731704
LABRINI_04440	ACT domain-containing protein	0.466033	1.38131	0.00759748	0.538002	1.45196	0.0149757
LABRINI_04445	PFL family protein	0.148431	1.10836	0.0459935	0.0931406	1.06669	0.360193
LABRINI_04455	PocR ligand-binding domain-containing protein	0.152432	1.11144	0.0124016	0.218785	1.16375	0.0511097
LABRINI_04490	pyruvate:ferredoxin (flavodoxin) oxidoreductase	0.347415	1.27228	0.0267461	0.426359	1.34384	0.0290988
LABRINI_04510	IclR family transcriptional regulator	0.103754	1.07457	0.0721729	0.128489	1.09315	0.0456492
LABRINI_04515	pyridoxal phosphate-dependent aminotransferase	-0.469956	-1.38507	0.00330713	-0.541865	-1.45585	0.00591391
LABRINI_04550	TetR/AcrR family transcriptional regulator	-0.162765	-1.11943	0.0225108	-0.227549	-1.17084	0.0205601
LABRINI_04555	SEC-C metal-binding domain-containing protein	-0.281109	-1.21513	0.0143224	-0.311254	-1.24079	0.0133372
LABRINI_04565	CoA-disulfide reductase	-0.367229	-1.28987	0.0147736	-0.365228	-1.28809	0.0470662
LABRINI_04590	thioredoxin family protein	-0.943351	-1.92299	0.0446199	-0.606308	-1.52236	0.120075
LABRINI_04650	Xaa-Pro peptidase family protein	-0.310092	-1.23979	0.00233874	-0.305372	-1.23574	0.0212905
LABRINI_04705	flavodoxin family protein	0.134497	1.09771	0.0468037	0.230241	1.17303	0.0191848
LABRINI_04740	PF20097 family protein	-0.735525	-1.665	0.0467925	-0.41532	-1.33359	0.256654
LABRINI_04760	protease complex subunit PrcB family protein	-0.830784	-1.77865	0.0573386	-0.621437	-1.53841	0.168509
LABRINI_04775	cell wall-binding repeat-containing protein	-0.924439	-1.89795	0.0872626	-0.712591	-1.63874	0.171618
LABRINI_04920	hypothetical protein	0.367699	1.29029	0.0251282	0.179619	1.13258	0.256654
LABRINI_04995	putative DNA modification/repair radical SAM protein	-0.223085	-1.16723	0.143833	-0.579814	-1.49466	0.0114773
LABRINI_05060	methyl-accepting chemotaxis protein	0.545125	1.45915	0.0298481	0.487566	1.40208	0.0722513
LABRINI_05095	aconitate hydratase	-0.797377	-1.73794	0.107899	-0.648175	-1.56718	0.202315
LABRINI_05135	aldo/keto reductase	0.374091	1.29602	0.0218693	0.371064	1.29331	0.0470662
LABRINI_05160	methyl-accepting chemotaxis protein	0.546883	1.46093	0.00747399	0.697797	1.62203	0.015631
LABRINI_05210	Type 1 glutamine amidotransferase-like domain-containing protein	0.26799	1.20413	0.0225108	0.168545	1.12392	0.0130092
LABRINI_05220	hypothetical protein	0.142877	1.1041	0.0450738	0.0213351	1.0149	0.69688
LABRINI_05235	FAD-dependent oxidoreductase	1.03142	2.04403	0.00366714	1.18055	2.26663	0.00591391
LABRINI_05245	helix-turn-helix domain-containing protein	1.05536	2.07824	0.00531545	0.947834	1.92897	0.0211299
LABRINI_05250	flavodoxin family protein	0.499248	1.41348	0.00176614	0.479784	1.39454	0.0101479
LABRINI_05280	cell wall-binding repeat-containing protein	-0.567134	-1.48158	0.0994769	-0.667526	-1.58835	0.0764138
LABRINI_05385	cob(I)yrinic acid a,c-diamide adenosyltransferase	0.370638	1.29292	0.00243918	0.523347	1.43729	0.00526674
LABRINI_05390	kinase	0.376571	1.29825	0.00509181	0.316978	1.24572	0.0372924
LABRINI_05395	cobalt-precorrin-6A reductase	0.217034	1.16234	0.0404192	0.232507	1.17487	0.0474692
LABRINI_05400	sirohydrochlorin cobaltochelatase	0.505045	1.41917	0.00176614	0.570313	1.48485	0.00196373
LABRINI_05405	precorrin-3B C(17)-methyltransferase	0.385248	1.30608	0.0298481	0.403176	1.32242	0.0442273
LABRINI_05415	precorrin-4 C(11)-methyltransferase	0.342249	1.26773	0.00233874	0.375905	1.29765	0.00487215
LABRINI_05420	cobalt-factor II C(20)-methyltransferase	0.282759	1.21652	0.00495989	0.33009	1.25709	0.0105912
LABRINI_05425	precorrin-6Y C5,15-methyltransferase (decarboxylating) subunit CbiT	0.269948	1.20576	0.00366714	0.336974	1.2631	0.00487215
LABRINI_05430	precorrin-6y C5,15-methyltransferase (decarboxylating) subunit CbiE	0.292492	1.22475	0.00445069	0.30612	1.23638	0.0130454
LABRINI_05435	cobalt-precorrin-5B (C(1))-methyltransferase CbiD	0.190881	1.14146	0.0176995	0.307086	1.23721	0.00392053
LABRINI_05440	precorrin-8X methylmutase	0.163697	1.12015	0.0234458	0.276613	1.21135	0.00937265
LABRINI_05445	nicotinate-nucleotide--dimethylbenzimidazole phosphoribosyltransferase	0.187658	1.13891	0.0075916	0.241736	1.18241	0.0396655
LABRINI_05450	cobyrinate a,c-diamide synthase	0.101133	1.07262	0.0507537	0.138468	1.10074	0.0410969
LABRINI_05470	NAD(P)-dependent oxidoreductase	0.159539	1.11693	0.0168544	0.161903	1.11876	0.0530694
LABRINI_05485	cobyric acid synthase	0.133741	1.09713	0.0441531	0.23262	1.17497	0.0171117
LABRINI_05490	energy-coupling factor ABC transporter ATP-binding protein	0.216276	1.16173	0.0225108	0.314994	1.24401	0.00909762
LABRINI_05505	PLP-dependent aminotransferase family protein	-0.168038	-1.12353	0.0119599	-0.263094	-1.20005	0.00516921
LABRINI_05510	YhgE/Pip domain-containing protein	-0.731145	-1.65996	0.006233	-0.361345	-1.28462	0.416564
LABRINI_05570	D-isomer specific 2-hydroxyacid dehydrogenase family protein	0.141224	1.10284	0.0338351	0.0813231	1.05799	0.236812
LABRINI_05890	LysR family transcriptional regulator	-0.340199	-1.26593	0.0183182	-0.333832	-1.26036	0.0567763
LABRINI_05920	helicase-exonuclease AddAB subunit AddA	-0.158504	-1.11613	0.16282	-0.305198	-1.23559	0.0442273
LABRINI_05925	GGDEF domain-containing protein	-0.0546145	-1.03858	0.494674	-0.202766	-1.1509	0.0262936
LABRINI_05930	threonine synthase	-0.112795	-1.08132	0.0450418	-0.234797	-1.17674	0.0130454
LABRINI_05945	lipoyl synthase	0.377812	1.29937	0.0225108	0.593425	1.50882	0.0205601
LABRINI_05950	lipoate--protein ligase	0.416995	1.33514	0.00221029	0.524006	1.43794	0.00392053
LABRINI_05960	cold-shock protein	-0.716993	-1.64375	0.0806394	-0.469868	-1.38498	0.225428
LABRINI_05970	L-serine ammonia-lyase, iron-sulfur-dependent subunit beta	0.134486	1.0977	0.126031	0.303253	1.23392	0.0396655
LABRINI_06030	GTP 3',8-cyclase MoaA	0.247897	1.18748	0.0311904	0.35321	1.2774	0.0265934
LABRINI_06055	D-2-hydroxyacid dehydrogenase	0.591922	1.50725	0.00243546	0.53561	1.44956	0.00591391
LABRINI_06090	phosphatase	0.219234	1.16411	0.0218389	0.232696	1.17503	0.0552906
LABRINI_06100	UDP-galactopyranose mutase	0.183939	1.13598	0.0813186	0.19592	1.14545	0.0392859
LABRINI_06140	dephospho-CoA kinase	0.17511	1.12905	0.0650357	0.289603	1.2223	0.0304393
LABRINI_06150	hypothetical protein	-0.49607	-1.41037	0.0392976	-0.472081	-1.38711	0.0764138
LABRINI_06225	thioether cross-link-forming SCIFF peptide maturase	-0.146479	-1.10686	0.0880998	-0.220748	-1.16534	0.0367872
LABRINI_06245	tRNA guanosine(34) transglycosylase Tgt	-0.122043	-1.08827	0.0351011	-0.230857	-1.17353	0.0130092
LABRINI_06250	tRNA preQ1(34) S-adenosylmethionine ribosyltransferase-isomerase QueA	-0.213547	-1.15954	0.00573961	-0.347105	-1.27201	0.00591391
LABRINI_06290	PLP-dependent aminotransferase family protein	-0.233971	-1.17607	0.0243276	-0.300391	-1.23148	0.00742272
LABRINI_06300	GTPase HflX	-0.193868	-1.14383	0.0279695	-0.242595	-1.18312	0.0133372
LABRINI_06535	endonuclease MutS2	-0.197063	-1.14636	0.00537717	-0.228594	-1.17169	0.0039472
LABRINI_06540	DUF3656 domain-containing protein	-0.317202	-1.24591	0.0484696	-0.367567	-1.29018	0.0307525
LABRINI_06555	phenylalanine--tRNA ligase subunit alpha	0.340987	1.26662	0.0260868	0.321907	1.24998	0.0636854
LABRINI_06560	RNA methyltransferase	-0.149483	-1.10917	0.0386727	-0.11085	-1.07986	0.428889
LABRINI_06570	50S ribosomal protein L35	-0.754308	-1.68682	0.0813186	-0.52609	-1.44002	0.130905
LABRINI_06620	4-hydroxy-tetrahydrodipicolinate reductase	-0.121101	-1.08756	0.105327	-0.0957575	-1.06863	0.0149416
LABRINI_06680	TIGR03905 family TSCPD domain-containing protein	-0.669764	-1.59081	0.132176	-0.416429	-1.33462	0.245982
LABRINI_06710	uroporphyrinogen-III decarboxylase	0.431829	1.34894	0.0298481	0.526829	1.44076	0.0627263
LABRINI_06725	LysR family transcriptional regulator	0.495854	1.41016	0.00864394	0.424035	1.34167	0.0587202
LABRINI_06730	C-terminal binding protein	-0.267144	-1.20342	0.154965	1.29123	2.44737	0.0474987
LABRINI_06745	metallo-dependent hydrolase	0.175631	1.12946	0.136862	0.408128	1.32696	0.00718157
LABRINI_06820	MBL fold metallo-hydrolase	0.279883	1.2141	0.00573961	0.29529	1.22713	0.0470662
LABRINI_06855	type I CRISPR-associated protein Cas7	0.229377	1.17233	0.0225108	0.266497	1.20288	0.0728572
LABRINI_06860	hypothetical protein	0.283688	1.2173	0.0115516	0.192839	1.14301	0.114173
LABRINI_07010	serine hydrolase	-0.755612	-1.68835	0.129456	-0.51656	-1.43054	0.256511
LABRINI_07015	nitroreductase family protein	0.772225	1.7079	0.00298341	0.750405	1.68226	0.0130092
LABRINI_07125	undecaprenyl diphosphate synthase family protein	0.273637	1.20885	0.0131209	0.392479	1.31265	0.0323548
LABRINI_07135	DUF1858 domain-containing protein	-0.778576	-1.71544	0.153103	-0.541068	-1.45505	0.302786
LABRINI_07180	YafY family transcriptional regulator	0.378747	1.30021	0.00681618	0.285125	1.21852	0.112807
LABRINI_07250	aspartate carbamoyltransferase regulatory subunit	0.195139	1.14483	0.0922422	0.287707	1.2207	0.0310223
LABRINI_07260	acyl-CoA dehydratase activase	0.395327	1.31524	0.00233874	0.342576	1.26802	0.015631
LABRINI_07270	double-cubane-cluster-containing anaerobic reductase	0.373968	1.29591	0.00554871	0.421399	1.33923	0.00591391
LABRINI_07330	dihydropyrimidinase	-0.445837	-1.3621	0.0120994	-0.719624	-1.64675	0.0046422
LABRINI_07385	aminotransferase class IV	0.923813	1.89712	0.168549	1.06512	2.09235	0.157312
LABRINI_07420	hypothetical protein	-1.35352	-2.55534	0.0176995	-1.69118	-3.2292	0.0294347
LABRINI_07565	cell wall-binding repeat-containing protein	-0.729411	-1.65796	0.079718	-0.613804	-1.53029	0.0900017
LABRINI_07690	Asp-tRNA(Asn)/Glu-tRNA(Gln) amidotransferase subunit GatB	0.429088	1.34638	0.00816371	0.482627	1.39729	0.0628472
LABRINI_07695	Asp-tRNA(Asn)/Glu-tRNA(Gln) amidotransferase subunit GatA	0.567522	1.48198	0.0251282	0.562127	1.47644	0.0520996
LABRINI_07775	methyl-accepting chemotaxis protein	0.658932	1.57891	0.00544319	0.70197	1.62672	0.0095827
LABRINI_07785	IMP dehydrogenase	-0.177825	-1.13118	0.0244695	-0.137024	-1.09963	0.0272332
LABRINI_07795	co-chaperone GroES	-0.802052	-1.74358	0.0234458	-0.511917	-1.42594	0.081902
LABRINI_07810	[FeFe] hydrogenase, group A	0.22814	1.17132	0.0112269	0.223934	1.16791	0.0125609
LABRINI_07825	DNA-3-methyladenine glycosylase	0.229799	1.17267	0.00854859	0.233034	1.1753	0.028261
LABRINI_07840	ABC-F family ATP-binding cassette domain-containing protein	0.150652	1.11007	0.0382033	0.0440502	1.031	0.585478
LABRINI_07855	dihydroorotase	0.258497	1.19623	0.00620568	0.254473	1.1929	0.0273794
LABRINI_07860	3-hydroxyacyl-CoA dehydrogenase family protein	0.379395	1.3008	0.00836271	0.235164	1.17704	0.0688383
LABRINI_07905	tRNA (adenosine(37)-N6)-threonylcarbamoyltransferase complex transferase subunit TsaD	-0.114225	-1.08239	0.119755	-0.201151	-1.14962	0.0247216
LABRINI_07915	DUF1836 domain-containing protein	-0.243502	-1.18386	0.0191738	-0.218132	-1.16323	0.124906
LABRINI_07955	corrinoid activation/regeneration protein AcsV	0.287535	1.22055	0.0152358	0.330589	1.25753	0.0169926
LABRINI_07965	acetyl-CoA decarbonylase/synthase complex subunit alpha/beta	-0.601	-1.51677	0.004541	-0.879827	-1.84016	0.0046422
LABRINI_07970	carbon monoxide dehydrogenase/acetyl-CoA synthase methytransferase subunit	0.605625	1.52164	0.00620568	0.634202	1.55208	0.0292918
LABRINI_07975	acetyl-CoA decarbonylase/synthase complex subunit gamma	0.468697	1.38386	0.00366714	0.488258	1.40275	0.0046422
LABRINI_07980	acetyl-CoA decarbonylase/synthase complex subunit delta	0.57795	1.49273	0.00816371	0.627406	1.54479	0.0205601
LABRINI_07985	AAA family ATPase	0.273859	1.20904	0.0419485	0.272894	1.20823	0.113707
LABRINI_07990	dihydrolipoyl dehydrogenase	0.2772	1.21184	0.004541	0.299741	1.23092	0.00487215
LABRINI_07995	methylenetetrahydrofolate reductase	0.335053	1.26142	0.0368515	0.308623	1.23852	0.0995522
LABRINI_08000	methylenetetrahydrofolate reductase C-terminal domain-containing protein	0.328682	1.25587	0.0304095	0.41513	1.33342	0.0386451
LABRINI_08015	formate--tetrahydrofolate ligase	0.218076	1.16318	0.00552653	0.185312	1.13706	0.0612786
LABRINI_08025	anaerobic carbon-monoxide dehydrogenase catalytic subunit	-0.302267	-1.23308	0.0271639	-0.468331	-1.38351	0.0159735
LABRINI_08040	DUF134 domain-containing protein	-0.600231	-1.51596	0.0223772	-0.362384	-1.28555	0.138016
LABRINI_08085	methyltransferase domain-containing protein	-0.47613	-1.39101	0.00221029	-0.650866	-1.57011	0.0046422
LABRINI_08090	ModD protein	-0.382481	-1.30358	0.0127666	-0.559945	-1.47421	0.00909762
LABRINI_08115	hypothetical protein	-1.06095	-2.0863	0.0366472	-0.147148	-1.10738	0.822883
LABRINI_08290	HD domain-containing protein	0.262469	1.19953	0.0294052	0.305807	1.23611	0.0300936
LABRINI_08320	putative DNA binding domain-containing protein	0.155299	1.11365	0.158281	0.179464	1.13246	0.0420092
LABRINI_08325	zinc-ribbon domain-containing protein	-0.899755	-1.86575	0.0213866	-0.368762	-1.29124	0.17527
LABRINI_08350	peptide chain release factor 3	-0.106558	-1.07666	0.175077	-0.133373	-1.09685	0.0444269
LABRINI_08355	tryptophan--tRNA ligase	-0.666626	-1.58736	0.00343004	-0.604839	-1.52081	0.0168188
LABRINI_08670	3'-5' exoribonuclease YhaM family protein	-0.157254	-1.11516	0.137397	-0.258076	-1.19588	0.0131773
LABRINI_08705	2,3-bisphosphoglycerate-independent phosphoglycerate mutase	0.167432	1.12306	0.0366472	0.163519	1.12002	0.0442273
LABRINI_08715	phosphoglycerate kinase	0.182037	1.13448	0.0284118	0.193364	1.14343	0.0292918
LABRINI_08720	type I glyceraldehyde-3-phosphate dehydrogenase	0.303825	1.23441	0.0557063	0.412793	1.33126	0.0243973
LABRINI_08740	tRNA (uridine(34)/cytosine(34)/5- carboxymethylaminomethyluridine(34)-2'-O)- methyltransferase TrmL	-0.183519	-1.13565	0.0874368	-0.212037	-1.15832	0.00392053
LABRINI_08775	competence/damage-inducible protein A	-0.0725145	-1.05155	0.116757	-0.145623	-1.10621	0.0156457
LABRINI_08800	cysteine synthase A	0.255476	1.19373	0.19753	0.603414	1.51931	0.112118
LABRINI_08810	Ig-like domain-containing protein	-0.943151	-1.92272	0.0557063	-0.810865	-1.75426	0.0731704
LABRINI_08830	LysR family transcriptional regulator	0.414742	1.33306	0.0176995	0.341729	1.26727	0.0133372
LABRINI_08865	acyl-CoA/acyl-ACP dehydrogenase	0.850827	1.80353	0.00233874	1.17684	2.26081	0.00196373
LABRINI_08960	ABC transporter ATP-binding protein	-0.143032	-1.10422	0.243073	-0.286623	-1.21978	0.0367557
LABRINI_08970	fructose-6-phosphate aldolase	0.364706	1.28762	0.00681618	0.480719	1.39544	0.021685
LABRINI_08985	iron-containing alcohol dehydrogenase	0.232496	1.17487	0.462667	0.682959	1.60543	0.0707498
LABRINI_09030	BMC domain-containing protein	-0.0597072	-1.04225	0.870615	0.700563	1.62514	0.0934134
LABRINI_09080	BMC domain-containing protein	-0.270398	-1.20614	0.685382	0.870211	1.82793	0.148971
LABRINI_09085	PadR family transcriptional regulator	-0.673244	-1.59465	0.18606	0.240321	1.18126	0.572715
LABRINI_09090	hypothetical protein	0.00935316	1.0065	0.979229	0.738361	1.66828	0.139512
LABRINI_09125	iron-containing alcohol dehydrogenase	1.71463	3.28212	0.00573961	1.74891	3.36106	0.0111431
LABRINI_09225	flavoprotein	0.312303	1.24169	0.0411612	0.326114	1.25363	0.0243973
LABRINI_09335	pyridoxal-phosphate dependent enzyme	2.38008	5.20566	0.000835172	2.82846	7.10316	0.00196373
LABRINI_09395	tetratricopeptide repeat protein	-0.27926	-1.21357	0.0451317	-0.240271	-1.18121	0.0161184
LABRINI_09455	methylaspartate mutase accessory protein GlmL	0.196819	1.14617	0.0360599	0.113314	1.08171	0.28773
LABRINI_09465	GntR family transcriptional regulator	-0.0938745	-1.06723	0.183388	-0.111313	-1.08021	0.0304393
LABRINI_09470	amino acid permease	0.556379	1.47057	0.032525	0.701593	1.6263	0.017941
LABRINI_09540	30S ribosomal protein S13	-0.571061	-1.48562	0.0450738	-0.378784	-1.30025	0.193242
LABRINI_09550	translation initiation factor IF-1	-0.591066	-1.50636	0.13466	-0.468175	-1.38336	0.25661
LABRINI_09565	50S ribosomal protein L15	-0.542109	-1.4561	0.0458747	-0.270512	-1.20624	0.328809
LABRINI_09570	50S ribosomal protein L30	-0.829629	-1.77723	0.0284118	-0.616653	-1.53331	0.0888746
LABRINI_09595	type Z 30S ribosomal protein S14	-0.825572	-1.77224	0.0344336	-0.311142	-1.24069	0.443294
LABRINI_09605	50S ribosomal protein L24	-0.763348	-1.69743	0.0350593	-0.491182	-1.4056	0.157178
LABRINI_09615	30S ribosomal protein S17	-0.845995	-1.7975	0.0210159	-0.618587	-1.53537	0.0777712
LABRINI_09620	50S ribosomal protein L29	-0.682468	-1.60488	0.116757	-0.492428	-1.40681	0.156607
LABRINI_09640	30S ribosomal protein S19	-0.885769	-1.84775	0.0248793	-0.579791	-1.49463	0.113653
LABRINI_09650	50S ribosomal protein L23	-0.627718	-1.54512	0.0672199	-0.434579	-1.35152	0.196388
LABRINI_09660	50S ribosomal protein L3	-0.315289	-1.24426	0.0450418	-0.176908	-1.13046	0.27327
LABRINI_09665	30S ribosomal protein S10	-0.790035	-1.72912	0.0437687	-0.546719	-1.46076	0.14023
LABRINI_09675	elongation factor G	-0.119483	-1.08635	0.0388555	-0.201741	-1.15009	0.0572172
LABRINI_09735	50S ribosomal protein L33	-0.904701	-1.87216	0.0382033	-0.732788	-1.66185	0.0695745
LABRINI_09775	cysteine--tRNA ligase	0.250127	1.18931	0.0349567	0.314212	1.24333	0.0526987
LABRINI_09790	DUF1573 domain-containing protein	0.514502	1.4285	0.0425968	0.604873	1.52084	0.0265934
LABRINI_09800	DNA repair protein RadA	-0.340465	-1.26616	0.0107711	-0.318586	-1.24711	0.00591391
LABRINI_09810	protein arginine kinase	-0.329	-1.25614	0.0294052	-0.25583	-1.19402	0.0935503
LABRINI_09865	UDP-N-acetylmuramoyl-L-alanine--D-glutamate ligase	-0.132479	-1.09618	0.0351171	-0.21453	-1.16033	0.0511669
LABRINI_09915	tRNA lysidine(34) synthetase TilS	-0.133135	-1.09667	0.182316	-0.212668	-1.15883	0.0492771
LABRINI_09970	RNA-binding S4 domain-containing protein	-0.685867	-1.60867	0.0669057	-0.55222	-1.46634	0.158263
LABRINI_09975	HU family DNA-binding protein	-0.585752	-1.50082	0.0816417	-0.307324	-1.23741	0.253184
LABRINI_10000	transcription-repair coupling factor	-0.20187	-1.15019	0.0162497	-0.275594	-1.21049	0.0159735
LABRINI_10005	aminoacyl-tRNA hydrolase	-0.195215	-1.14489	0.0294052	-0.0296254	-1.02075	0.816652
LABRINI_10020	response regulator transcription factor	0.153009	1.11189	0.00639651	0.110081	1.07929	0.17263
LABRINI_10030	bifunctional UDP-N-acetylglucosamine diphosphorylase/glucosamine-1-phosphate N-acetyltransferase GlmU	0.117016	1.08449	0.0131209	0.0739403	1.05259	0.17527
LABRINI_10040	pur operon repressor	-0.143116	-1.10429	0.0559346	-0.122876	-1.0889	0.0293716
LABRINI_10110	glutamate racemase	-0.0561557	-1.03969	0.0366701	-0.0656271	-1.04654	0.0489392
LABRINI_10160	iron-only hydrogenase system regulator	-0.604091	-1.52002	0.046248	-0.455184	-1.37096	0.129107
LABRINI_10185	phosphoglycerate dehydrogenase	0.296366	1.22805	0.00573961	0.272225	1.20767	0.0236682
LABRINI_10200	acetyl-CoA carboxylase biotin carboxylase subunit	-0.12281	-1.08885	0.032525	-0.210884	-1.1574	0.0262936
LABRINI_10255	ATP-binding protein	-0.161383	-1.11836	0.0349567	-0.135749	-1.09866	0.103924
LABRINI_10295	thioesterase	0.236555	1.17818	0.049025	0.40468	1.3238	0.104807
LABRINI_10335	M18 family aminopeptidase	0.162285	1.11906	0.0441655	0.094532	1.06772	0.234894
LABRINI_10375	agmatine deiminase	1.82217	3.53612	0.00639651	2.3851	5.22379	0.0114773
LABRINI_10380	APC family permease	1.39021	2.62117	0.00205725	2.00551	4.0153	0.00209566
LABRINI_10395	amidohydrolase family protein	2.08382	4.23928	0.00330713	2.59278	6.03258	0.00392053
LABRINI_10410	putrescine carbamoyltransferase	1.97959	3.9438	0.00495989	2.41672	5.33955	0.0113529
LABRINI_10450	methyl-accepting chemotaxis protein	0.474389	1.38933	0.0107711	0.316716	1.24549	0.0935956
LABRINI_10470	Hsp20/alpha crystallin family protein	-1.21273	-2.31775	0.00440366	-0.719538	-1.64665	0.0800926
LABRINI_10475	Hsp20/alpha crystallin family protein	-1.25053	-2.37929	0.00614092	-0.798698	-1.73953	0.0848957
LABRINI_10480	replicative DNA helicase	-0.133735	-1.09713	0.0075916	-0.213207	-1.15926	0.0113529
LABRINI_10510	30S ribosomal protein S18	-0.845945	-1.79744	0.0429564	-0.657194	-1.57701	0.0520996
LABRINI_10525	DUF951 domain-containing protein	-0.717456	-1.64428	0.0805161	-0.351876	-1.27622	0.454983
LABRINI_10580	tRNA uridine-5-carboxymethylaminomethyl(34) synthesis enzyme MnmG	-0.0804944	-1.05738	0.129456	-0.151763	-1.11093	0.0396655
LABRINI_10585	tRNA uridine-5-carboxymethylaminomethyl(34) synthesis GTPase MnmE	-0.176089	-1.12982	0.0225108	-0.271074	-1.20671	0.0234836
LABRINI_10625	S4 domain-containing protein YaaA	-0.969937	-1.95876	0.0296413	-0.540828	-1.45481	0.10925
LABRINI_10875	hypothetical protein	-0.100028	-1.07179	0.0498302	-0.0935345	-1.06698	0.232902
LABRINI_10905	IclR family transcriptional regulator	0.232719	1.17505	0.00440366	0.161692	1.1186	0.0367872
LABRINI_10955	MurR/RpiR family transcriptional regulator	-0.332043	-1.25879	0.0356685	-0.356644	-1.28044	0.0111431
LABRINI_10965	TetR/AcrR family transcriptional regulator	-0.284916	-1.21834	0.0298481	-0.106509	-1.07662	0.703634
LABRINI_11070	hydrolase	0.0919037	1.06578	0.128352	0.148133	1.10813	0.01203
LABRINI_11090	alanine--glyoxylate aminotransferase family protein	0.225305	1.16902	0.0748936	0.214774	1.16052	0.0225112
LABRINI_11160	M42 family peptidase	-0.107591	-1.07743	0.0176995	-0.203826	-1.15175	0.0425556
LABRINI_11200	peptidylprolyl isomerase	0.748175	1.67967	0.0889059	0.838089	1.78768	0.127913
LABRINI_11215	L-ribulose-5-phosphate 4-epimerase	0.625124	1.54234	0.0642354	0.317419	1.2461	0.234894
LABRINI_11220	FGGY-family carbohydrate kinase	0.332418	1.25912	0.0243276	0.0710869	1.05051	0.535683
LABRINI_11240	sugar ABC transporter substrate-binding protein	0.244796	1.18493	0.032525	-0.0826454	-1.05896	0.715807
LABRINI_11245	sugar ABC transporter ATP-binding protein	0.04846	1.03416	0.689585	-0.415823	-1.33406	0.0295301
LABRINI_11290	magnesium transporter CorA family protein	-0.295928	-1.22767	0.0199832	-0.191466	-1.14192	0.364077
LABRINI_11320	stage 0 sporulation family protein	-0.102071	-1.07331	0.0426725	-0.104791	-1.07534	0.0419079
LABRINI_11325	heavy-metal-associated domain-containing protein	-0.650518	-1.56973	0.0747497	-0.515914	-1.4299	0.124209
LABRINI_11350	16S rRNA (cytidine(1402)-2'-O)-methyltransferase	-0.0741425	-1.05274	0.19387	-0.176371	-1.13004	0.0239903
LABRINI_11405	polysaccharide deacetylase	-0.903461	-1.87055	0.0120679	-0.721509	-1.64891	0.0617196
LABRINI_11410	polysaccharide deacetylase family protein	-0.417555	-1.33566	0.0210159	-0.212109	-1.15838	0.419916
LABRINI_11415	glucosaminidase domain-containing protein	-0.844393	-1.79551	0.067855	-0.529111	-1.44304	0.148971
LABRINI_11455	TatD family hydrolase	0.286073	1.21932	0.0298481	0.053493	1.03777	0.702484
LABRINI_11525	N-acetylmuramoyl-L-alanine amidase	-0.790187	-1.7293	0.116757	-0.518925	-1.43289	0.280795
LABRINI_11565	nickel pincer cofactor biosynthesis protein LarC	-0.187275	-1.13861	0.0338155	-0.236442	-1.17808	0.0349173
LABRINI_11570	radical SAM protein	-0.131815	-1.09567	0.0446199	-0.110471	-1.07958	0.168509
LABRINI_11620	hypothetical protein	-0.837956	-1.78752	0.0315478	-0.686546	-1.60943	0.0587202
LABRINI_11660	UDP-N-acetylglucosamine--LPS N-acetylglucosamine transferase	-0.19472	-1.1445	0.0439172	-0.232886	-1.17518	0.00917098
LABRINI_11695	50S ribosomal protein L31	-0.769699	-1.70491	0.103286	-0.525739	-1.43967	0.17026
LABRINI_11705	peptide chain release factor N(5)-glutamine methyltransferase	-0.204996	-1.15268	0.00875431	-0.26667	-1.20303	0.00526674
LABRINI_11715	hypothetical protein	-0.119468	-1.08633	0.3585	-0.189515	-1.14038	0.0307525
LABRINI_11725	L-threonylcarbamoyladenylate synthase	-0.250508	-1.18963	0.0402073	-0.188136	-1.13929	0.234378
LABRINI_11755	UDP-N-acetylglucosamine 2-epimerase (non-hydrolyzing)	0.193452	1.1435	0.0203896	0.0893164	1.06387	0.282348
LABRINI_11830	rod shape-determining protein	0.118673	1.08574	0.0191738	0.161811	1.11869	0.0218531
LABRINI_11905	NADP-specific glutamate dehydrogenase	0.0891643	1.06375	0.0742092	0.0851464	1.0608	0.0442273
LABRINI_11995	nucleoside kinase	0.265806	1.20231	0.00883157	0.240637	1.18151	0.0513879
LABRINI_12005	nickel pincer cofactor biosynthesis protein LarB	-0.288704	-1.22154	0.0194792	-0.108965	-1.07845	0.234378
LABRINI_12030	4Fe-4S binding protein	-0.34091	-1.26656	0.0366472	-0.227538	-1.17084	0.208513
LABRINI_12035	hypothetical protein	-0.366548	-1.28926	0.0339503	-0.322784	-1.25074	0.0709012
LABRINI_12040	nickel pincer cofactor biosynthesis protein LarC	-0.667974	-1.58884	0.00757123	-0.768132	-1.70306	0.0046422
LABRINI_12045	IclR family transcriptional regulator	-0.291279	-1.22372	0.0330839	-0.286393	-1.21959	0.0202003
LABRINI_12050	ATP-dependent sacrificial sulfur transferase LarE	-0.258526	-1.19626	0.00639651	-0.215063	-1.16075	0.069322
LABRINI_12065	STAS domain-containing protein	-0.467374	-1.38259	0.0754982	-0.492355	-1.40674	0.0159735
LABRINI_12070	methyl-accepting chemotaxis protein	-0.436107	-1.35295	0.0388555	-0.350691	-1.27517	0.179932
LABRINI_12080	PAS domain S-box protein	-0.434419	-1.35137	0.00875431	-0.436251	-1.35308	0.0709521
LABRINI_12140	bifunctional ADP-dependent NAD(P)H-hydrate dehydratase/NAD(P)H-hydrate epimerase	-0.183211	-1.13541	0.0635228	-0.200819	-1.14935	0.0396655
LABRINI_12165	transketolase family protein	-0.10688	-1.0769	0.0377988	-0.205047	-1.15272	0.0114773
LABRINI_12220	excinuclease ABC subunit UvrC	-0.136187	-1.099	0.0619601	-0.213127	-1.1592	0.0272332
LABRINI_12225	UDP-N-acetylmuramate dehydrogenase	-0.105308	-1.07572	0.0467925	-0.0872946	-1.06238	0.342229
LABRINI_12240	DNA-binding protein WhiA	-0.265153	-1.20176	0.0214319	-0.259068	-1.1967	0.0392859
LABRINI_12255	6-phosphofructokinase	0.580788	1.49567	0.00500078	0.674037	1.59553	0.00526674
LABRINI_12260	pyruvate kinase	0.355229	1.27919	0.00407048	0.360637	1.28399	0.00591391
LABRINI_12265	23S rRNA (uracil(1939)-C(5))-methyltransferase RlmD	0.0444765	1.03131	0.675311	-0.117748	-1.08504	0.0396655
LABRINI_12295	phosphoglycerate dehydrogenase	0.199636	1.14841	0.0957994	0.325354	1.25297	0.0307525
LABRINI_12405	efflux RND transporter periplasmic adaptor subunit	-0.747773	-1.6792	0.0143224	-0.407442	-1.32633	0.234894
LABRINI_12410	efflux RND transporter permease subunit	-0.67964	-1.60174	0.00531545	-0.480666	-1.39539	0.179932
LABRINI_12460	CoA ester lyase	-0.690207	-1.61352	0.00681618	-0.635539	-1.55352	0.0193576
LABRINI_12465	citrate lyase subunit alpha	-0.703434	-1.62838	0.0176995	-0.727091	-1.6553	0.0126641
LABRINI_12475	response regulator	0.692026	1.61555	0.00682917	0.684848	1.60753	0.0111431
LABRINI_12540	4-hydroxy-tetrahydrodipicolinate synthase	1.72308	3.30141	0.000854572	1.89193	3.71131	0.00196373
LABRINI_12610	oxaloacetate decarboxylase	1.90908	3.75569	0.000982432	1.74774	3.35832	0.0046422
LABRINI_12705	methionine ABC transporter ATP-binding protein	-0.226963	-1.17037	0.0507537	-0.35525	-1.27921	0.017941
LABRINI_12760	hypothetical protein	0.0797391	1.05683	0.797882	0.74335	1.67406	0.107858
LABRINI_12820	cell wall-binding repeat-containing protein	-0.828743	-1.77614	0.051582	-0.54193	-1.45592	0.150458
LABRINI_12830	cell wall-binding repeat-containing protein	-0.805115	-1.74729	0.0821643	-0.500145	-1.41436	0.259695
LABRINI_12835	cell wall-binding repeat-containing protein	-0.721037	-1.64837	0.118181	-0.35403	-1.27813	0.406661
LABRINI_12880	nitrogenase iron protein	-0.376161	-1.29788	0.0365501	-0.635017	-1.55296	0.0243973
LABRINI_12925	cell wall-binding repeat-containing protein	-0.634589	-1.5525	0.167645	-0.36963	-1.29202	0.423591
LABRINI_12930	cell wall-binding repeat-containing protein	-0.784562	-1.72257	0.0868922	-0.544994	-1.45901	0.161797
LABRINI_12960	TolC family protein	-0.829538	-1.77712	0.0754982	-0.560708	-1.47499	0.100941
LABRINI_12965	TolC family protein	-0.845142	-1.79644	0.105327	-0.529513	-1.44344	0.145981
LABRINI_12975	WG repeat-containing protein	-0.708076	-1.63362	0.0980253	-0.457944	-1.37358	0.217126
LABRINI_12985	cell wall-binding repeat-containing protein	-0.727215	-1.65544	0.105327	-0.476481	-1.39135	0.212007
LABRINI_12990	cell wall-binding repeat-containing protein	-0.846606	-1.79827	0.0565556	-0.679871	-1.602	0.0837992
LABRINI_13075	DegT/DnrJ/EryC1/StrS family aminotransferase	0.351388	1.27579	0.028843	0.323965	1.25177	0.0751867
LABRINI_13100	dTDP-glucose 4,6-dehydratase	0.174971	1.12894	0.00440366	0.138727	1.10093	0.01203
LABRINI_13105	glucose-1-phosphate thymidylyltransferase RfbA	0.466313	1.38157	0.00182768	0.393095	1.31321	0.00526674
LABRINI_13110	dTDP-4-dehydrorhamnose reductase	0.368163	1.29071	0.00380397	0.291787	1.22416	0.0130092
LABRINI_13115	dTDP-4-dehydrorhamnose 3,5-epimerase	0.291278	1.22372	0.0179312	0.443987	1.36036	0.081902
LABRINI_13280	cell wall-binding repeat-containing protein	-0.73563	-1.66512	0.105677	-0.40435	-1.32349	0.277823
LABRINI_13285	MBL fold metallo-hydrolase	-0.159419	-1.11684	0.0467307	-0.169957	-1.12502	0.069322
LABRINI_13305	zinc ribbon domain-containing protein	0.122854	1.08889	0.0459935	0.168925	1.12422	0.0810279
LABRINI_13335	hypothetical protein	-0.23132	-1.17391	0.0573386	-0.195325	-1.14498	0.0399696
LABRINI_13360	hypothetical protein	0.0709734	1.05043	0.0366472	0.0470562	1.03315	0.629345
LABRINI_13390	Ig-like domain-containing protein	-0.612034	-1.52841	0.132226	-0.502691	-1.41685	0.236911
LABRINI_13415	cell wall-binding repeat-containing protein	-0.830405	-1.77818	0.105677	-0.525927	-1.43986	0.285693
LABRINI_13475	PC4/YdbC family ssDNA-binding protein	-0.614018	-1.53052	0.0745508	-0.478278	-1.39308	0.0843727
LABRINI_13495	S41 family peptidase	-0.868382	-1.82561	0.0844417	-0.604577	-1.52053	0.166402
LABRINI_13645	dihydropteroate synthase	0.296967	1.22856	0.0147167	0.344883	1.27005	0.0205601
LABRINI_13665	AAA family ATPase	0.363101	1.28619	0.00407048	0.283843	1.21743	0.0310223
LABRINI_13780	1-acyl-sn-glycerol-3-phosphate acyltransferase	-0.125899	-1.09119	0.0227455	-0.115121	-1.08307	0.0323548
LABRINI_13790	aconitate hydratase	-0.178886	-1.13201	0.0172845	-0.313458	-1.24268	0.0216039
LABRINI_13795	isocitrate/isopropylmalate dehydrogenase family protein	-0.120567	-1.08716	0.0557	-0.291972	-1.22431	0.0478026
LABRINI_13800	O-acetylhomoserine aminocarboxypropyltransferase/cysteine synthase	0.511271	1.42531	0.0441655	0.81203	1.75568	0.0307525
LABRINI_13825	amino acid ABC transporter ATP-binding protein	0.240311	1.18125	0.0260868	0.346514	1.27148	0.0627263
LABRINI_13830	argininosuccinate synthase	0.166917	1.12266	0.0260868	0.2087	1.15565	0.0627263
LABRINI_13850	asparagine synthetase A	0.229961	1.1728	0.016023	0.157859	1.11563	0.0549428
LABRINI_13895	glycosyltransferase family 4 protein	0.24308	1.18352	0.0199688	0.21488	1.16061	0.0687514
LABRINI_13995	NADH-quinone oxidoreductase subunit NuoE	0.330314	1.25729	0.0407167	0.523614	1.43755	0.0586029
LABRINI_14005	2Fe-2S iron-sulfur cluster-binding protein	0.106545	1.07665	0.276843	0.317103	1.24583	0.0354535
LABRINI_14010	4Fe-4S dicluster domain-containing protein	0.252456	1.19123	0.0467307	0.429282	1.34656	0.056106
LABRINI_14015	[FeFe] hydrogenase, group A	0.170223	1.12523	0.0910279	0.288734	1.22157	0.0304393
LABRINI_14025	sigma 54-interacting transcriptional regulator	1.52037	2.86864	0.000835172	1.70858	3.2684	0.00196373
LABRINI_14110	septum site-determining protein MinC	0.113738	1.08203	0.166789	0.170226	1.12523	0.0469239
LABRINI_14120	cell division topological specificity factor MinE	-0.890966	-1.85442	0.0572249	-0.786975	-1.72545	0.0513879
LABRINI_14145	TIGR03960 family B12-binding radical SAM protein	0.200828	1.14936	0.0468037	0.116838	1.08436	0.232186
LABRINI_14160	50S ribosomal protein L21	-0.68147	-1.60377	0.0841931	-0.484062	-1.39868	0.190708
LABRINI_14170	50S ribosomal protein L27	-1.06721	-2.09537	0.0168544	-0.698483	-1.6228	0.0767225
LABRINI_14185	bis(5'-nucleosyl)-tetraphosphatase (symmetrical) YqeK	0.402369	1.32168	0.0185352	0.315413	1.24437	0.0598963
LABRINI_14215	L-seryl-tRNA(Sec) selenium transferase	0.19979	1.14853	0.0338885	0.316255	1.24509	0.0687659
LABRINI_14245	uroporphyrinogen decarboxylase	0.666014	1.58668	0.032525	0.709646	1.6354	0.0272332
LABRINI_14270	uroporphyrinogen decarboxylase	0.544567	1.45858	0.0235958	0.366094	1.28886	0.0613078
LABRINI_14320	ABC transporter ATP-binding protein	0.454067	1.3699	0.0364371	0.559036	1.47328	0.124906
LABRINI_14340	Crp/Fnr family transcriptional regulator	-0.196631	-1.14602	0.0453373	-0.280832	-1.2149	0.0161184
LABRINI_14420	DNA polymerase III subunit delta	-0.274003	-1.20916	0.00681618	-0.350154	-1.2747	0.0216039
LABRINI_14425	30S ribosomal protein S20	-0.958476	-1.94326	0.0317966	-0.637624	-1.55577	0.0981205
LABRINI_14445	translation elongation factor 4	-0.0714784	-1.05079	0.0075916	-0.13445	-1.09767	0.00526674
LABRINI_14460	nucleotide exchange factor GrpE	-0.632667	-1.55043	0.0154799	-0.369872	-1.29224	0.123392
LABRINI_14465	molecular chaperone DnaK	-0.268195	-1.2043	0.0459775	-0.118642	-1.08571	0.447705
LABRINI_14485	tRNA (N(6)-L-threonylcarbamoyladenosine(37)-C(2))- methylthiotransferase MtaB	-0.151735	-1.1109	0.0455159	-0.286461	-1.21965	0.00950974
LABRINI_14495	30S ribosomal protein S21	-1.20679	-2.30824	0.00620568	-0.801805	-1.74328	0.0272332
LABRINI_14500	GatB/YqeY domain-containing protein	-0.68713	-1.61008	0.0271442	-0.4796	-1.39436	0.133951
LABRINI_14540	DUF4342 domain-containing protein	0.151496	1.11072	0.0910279	0.273579	1.2088	0.0272332
LABRINI_14660	acetolactate decarboxylase	-0.0454993	-1.03204	0.258119	-0.154714	-1.1132	0.0384835
LABRINI_14680	trypsin-like peptidase domain-containing protein	-0.557053	-1.47126	0.0260868	-0.398023	-1.3177	0.0779485
LABRINI_14740	phosphoribosylaminoimidazolesuccinocarboxamide synthase	-0.284791	-1.21823	0.0225108	-0.198121	-1.1472	0.146018
LABRINI_14745	amidophosphoribosyltransferase	-0.184857	-1.1367	0.0184114	-0.122155	-1.08836	0.110803
LABRINI_14780	MBL fold metallo-hydrolase	0.224986	1.16877	0.0467925	0.197285	1.14654	0.139383
LABRINI_14795	D-glucuronyl C5-epimerase family protein	-0.617259	-1.53396	0.0938749	-0.376276	-1.29799	0.285693
LABRINI_14800	FAD-dependent oxidoreductase	0.887733	1.85027	0.00649767	0.918821	1.89057	0.0046422
LABRINI_14885	serine hydrolase	-0.780684	-1.71795	0.136906	-0.543068	-1.45707	0.282348
LABRINI_14935	galactose ABC transporter substrate-binding protein	-0.264572	-1.20128	0.0203896	-0.116293	-1.08395	0.260697
LABRINI_14940	methyl-accepting chemotaxis protein	-0.415813	-1.33405	0.0356802	-0.145936	-1.10645	0.436595
LABRINI_14950	GNAT family N-acetyltransferase	-0.372561	-1.29465	0.0434085	-0.265844	-1.20234	0.10257
LABRINI_14955	Ig-like domain-containing protein	-0.706313	-1.63163	0.112865	-0.30676	-1.23693	0.428889
LABRINI_14980	4Fe-4S binding protein	0.417549	1.33566	0.00380397	0.376281	1.29799	0.0395097
LABRINI_15005	FAD-dependent oxidoreductase	-0.644203	-1.56288	0.00902039	-0.886031	-1.84809	0.00196373
LABRINI_15010	4Fe-4S dicluster domain-containing protein	-0.548097	-1.46216	0.0338155	-0.621748	-1.53874	0.0593823
LABRINI_15015	anaerobic carbon-monoxide dehydrogenase catalytic subunit	-0.550362	-1.46445	0.021477	-0.827995	-1.77522	0.00909762
LABRINI_15045	response regulator transcription factor	0.311209	1.24075	0.0457398	0.110118	1.07932	0.383124
LABRINI_15055	type IIA DNA topoisomerase subunit B	-0.203612	-1.15158	0.0235958	-0.181306	-1.13391	0.0509338
LABRINI_15060	DNA topoisomerase IV subunit A	-0.259213	-1.19683	0.0191738	-0.315032	-1.24404	0.0149757
LABRINI_15095	arginine deiminase	-0.496085	-1.41038	0.0624238	-0.612899	-1.52933	0.043574
LABRINI_15100	ornithine carbamoyltransferase	-0.575538	-1.49023	0.0256747	-0.630679	-1.54829	0.0280894
LABRINI_15130	pyruvate:ferredoxin (flavodoxin) oxidoreductase	0.278166	1.21265	0.0311751	0.289913	1.22257	0.025422
LABRINI_15140	HAD-IB family hydrolase	-0.235798	-1.17756	0.0315478	-0.191551	-1.14199	0.17263
LABRINI_15150	FapA family protein	0.252384	1.19117	0.0203896	0.123523	1.08939	0.341481
LABRINI_15190	chemotaxis protein CheW	0.155667	1.11394	0.259538	0.2205	1.16514	0.0486691
LABRINI_15230	carbon storage regulator CsrA	-0.822563	-1.76855	0.0639677	-0.70725	-1.63269	0.119058
LABRINI_15330	glycosyltransferase	0.439337	1.35598	0.0191738	0.264251	1.20101	0.161797
LABRINI_15335	glycosyltransferase	0.368608	1.29111	0.00573961	0.194471	1.1443	0.115455
LABRINI_15340	glycosyltransferase	0.506626	1.42072	0.0075916	0.332295	1.25901	0.0709521
LABRINI_15460	SDR family NAD(P)-dependent oxidoreductase	0.133245	1.09676	0.0365501	0.155659	1.11393	0.00526674
LABRINI_15465	hypothetical protein	-0.687111	-1.61006	0.0306783	-0.502212	-1.41638	0.17026
LABRINI_15485	cell wall-binding repeat-containing protein	-0.705473	-1.63068	0.106551	-0.482076	-1.39675	0.282348
LABRINI_15490	DUF5050 domain-containing protein	-0.839188	-1.78904	0.0921472	-0.676336	-1.59808	0.171319
LABRINI_15495	DUF4968 domain-containing protein	-0.826844	-1.7738	0.0957994	-0.524036	-1.43797	0.278542
LABRINI_15500	homoserine dehydrogenase	0.202874	1.15099	0.00234772	0.231369	1.17395	0.015631
LABRINI_15525	dUTP diphosphatase	-0.328393	-1.25561	0.0483047	-0.25586	-1.19405	0.140854
LABRINI_15545	flagellin	-0.715993	-1.64261	0.168767	-0.867774	-1.82484	0.149699
LABRINI_15640	flagellar biosynthesis protein FlhA	-0.187801	-1.13903	0.0377342	-0.141268	-1.10287	0.280438
LABRINI_15670	hypothetical protein	-0.27142	-1.20699	0.0284118	-0.226525	-1.17001	0.0262697
LABRINI_15740	UDP-N-acetylmuramoyl-L-alanyl-D-glutamate--2, 6-diaminopimelate ligase	0.0769043	1.05475	0.0271197	0.0388017	1.02726	0.262905
LABRINI_15805	5'-methylthioadenosine/adenosylhomocysteine nucleosidase	0.255842	1.19403	0.0187484	0.179389	1.1324	0.0641116
LABRINI_15830	NFACT family protein	-0.262557	-1.1996	0.0075916	-0.336835	-1.26298	0.012376
LABRINI_15835	diaminopimelate epimerase	0.0838857	1.05987	0.0450738	0.17408	1.12824	0.0380439
LABRINI_16065	hypothetical protein	-0.855367	-1.80922	0.103852	-0.613102	-1.52954	0.234378
LABRINI_16200	serine hydroxymethyltransferase	0.306404	1.23662	0.00544319	0.248906	1.18831	0.0396655
LABRINI_16280	ATP phosphoribosyltransferase regulatory subunit	0.085238	1.06086	0.0217074	-0.0495167	-1.03492	0.266762
LABRINI_16295	imidazoleglycerol-phosphate dehydratase HisB	0.221177	1.16568	0.0281106	-0.0031476	0.997821	0.980764
LABRINI_16310	histidinol-phosphate transaminase	-0.0852633	-1.06088	0.0664699	-0.151285	-1.11056	0.0272332
LABRINI_16345	hypothetical protein	0.4055	1.32455	0.0225108	0.360071	1.28349	0.0704525
LABRINI_16355	histidinol phosphate phosphatase	0.283556	1.21719	0.0411317	0.16792	1.12344	0.176973
LABRINI_16365	glycyl radical protein	1.99004	3.97249	0.00221029	2.54599	5.8401	0.00511491
LABRINI_16375	response regulator	0.339329	1.26517	0.0220396	0.477089	1.39193	0.0292918
LABRINI_16380	PocR ligand-binding domain-containing protein	0.789292	1.72823	0.00233874	0.817455	1.76229	0.00591391
LABRINI_16420	cupin domain-containing protein	1.36143	2.5694	0.00243546	2.1198	4.34633	0.00392053
LABRINI_16435	phosphate propanoyltransferase	0.789027	1.72791	0.00883157	1.57048	2.97004	0.0160971
LABRINI_16450	replication-associated recombination protein A	0.367251	1.28989	0.010648	0.333354	1.25994	0.0705688
LABRINI_16505	ribonuclease J	-0.0670414	-1.04757	0.130557	-0.136582	-1.0993	0.0392859
LABRINI_16515	translational GTPase TypA	-0.128462	-1.09313	0.0377342	-0.218373	-1.16342	0.0192198
LABRINI_16525	U32 family peptidase	-0.097815	-1.07015	0.0284778	-0.146781	-1.1071	0.0130274
LABRINI_16540	type IV pilus twitching motility protein PilT	0.194317	1.14418	0.0148228	0.123176	1.08913	0.110921
LABRINI_16625	DUF47 family protein	0.16831	1.12374	0.0317966	0.228952	1.17198	0.00954509
LABRINI_16655	YicC family protein	-0.0499411	-1.03522	0.0191738	-0.17531	-1.12921	0.00196373
LABRINI_16670	DNA-directed RNA polymerase subunit omega	-0.855269	-1.8091	0.104328	-0.682319	-1.60472	0.0849354
LABRINI_16685	peptide deformylase	-0.556622	-1.47082	0.0458249	-0.350182	-1.27472	0.24871
LABRINI_16690	methionyl-tRNA formyltransferase	-0.221035	-1.16557	0.0366472	-0.236537	-1.17816	0.0513879
LABRINI_16705	23S rRNA (adenine(2503)-C(2))-methyltransferase RlmN	-0.202786	-1.15092	0.0194395	-0.271957	-1.20744	0.0205601
LABRINI_16710	Stp1/IreP family PP2C-type Ser/Thr phosphatase	0.112129	1.08082	0.0315478	0.119212	1.08614	0.0367809
LABRINI_16740	50S ribosomal protein L28	-0.94458	-1.92463	0.0168544	-0.712561	-1.63871	0.0857439
LABRINI_16755	ATP-dependent DNA helicase RecG	-0.317609	-1.24626	0.0277475	-0.369678	-1.29206	0.0396655
LABRINI_16785	phosphate acetyltransferase	0.23389	1.176	0.0623431	0.31716	1.24588	0.0490405
LABRINI_16820	radical SAM protein	-0.223898	-1.16789	0.028497	-0.239868	-1.18088	0.0779485
LABRINI_16835	signal recognition particle-docking protein FtsY	0.18507	1.13687	0.0209371	0.164587	1.12084	0.108417
LABRINI_16850	30S ribosomal protein S16	-0.951608	-1.93403	0.0350953	-0.686336	-1.60919	0.0885878
LABRINI_16855	KH domain-containing protein	-0.837706	-1.78721	0.0600993	-0.681317	-1.6036	0.0486691
LABRINI_16860	ribosome maturation factor RimM	-0.234684	-1.17665	0.0484273	-0.28241	-1.21622	0.0552906
LABRINI_16865	tRNA (guanosine(37)-N1)-methyltransferase TrmD	-0.406784	-1.32573	0.00233874	-0.431984	-1.34909	0.0130454
LABRINI_16880	ribosome biogenesis GTPase YlqF	-0.378287	-1.2998	0.0285359	-0.334129	-1.26062	0.0307525
LABRINI_16925	translation elongation factor Ts	-0.110114	-1.07931	0.0315478	-0.130469	-1.09465	0.0307525
LABRINI_16930	UMP kinase	-0.109616	-1.07894	0.0153655	-0.0877075	-1.06268	0.246514
LABRINI_16935	ribosome recycling factor	-0.593643	-1.50905	0.0311751	-0.251062	-1.19008	0.380976
LABRINI_16955	RIP metalloprotease RseP	-0.325566	-1.25316	0.0493622	-0.218617	-1.16362	0.341481
LABRINI_16960	flavodoxin-dependent (E)-4-hydroxy-3-methylbut-2-enyl-diphosphate synthase	-0.115865	-1.08362	0.0284118	-0.169337	-1.12454	0.0118196
LABRINI_16975	YlxR family protein	-0.895593	-1.86037	0.0234458	-0.616713	-1.53338	0.081902
LABRINI_16990	30S ribosome-binding factor RbfA	-0.699619	-1.62408	0.0508942	-0.495204	-1.40952	0.171319
LABRINI_17050	recombinase RecA	-0.228311	-1.17146	0.0203896	-0.557458	-1.47167	0.0046422
LABRINI_17055	ribonuclease Y	-0.194701	-1.14449	0.00544319	-0.228916	-1.17195	0.0161184
LABRINI_17085	HPr family phosphocarrier protein	-0.679373	-1.60144	0.0623431	-0.384153	-1.30509	0.248354
LABRINI_17110	type I glyceraldehyde-3-phosphate dehydrogenase	0.20458	1.15235	0.0163407	0.226096	1.16967	0.0692131
LABRINI_17140	methyl-accepting chemotaxis protein	0.332451	1.25915	0.121739	0.625804	1.54307	0.068538
LABRINI_17220	peptide deformylase	-0.653608	-1.5731	0.0315478	-0.447251	-1.36344	0.0744827
LABRINI_17240	XRE family transcriptional regulator	-0.290336	-1.22293	0.0203896	-0.160704	-1.11783	0.175883
LABRINI_17355	FAD-binding oxidoreductase	0.252	1.19086	0.0507988	0.243481	1.18385	0.0234289
LABRINI_17385	ferrous iron transport protein A	-0.87389	-1.8326	0.0294052	-0.753346	-1.6857	0.0470662
LABRINI_17485	response regulator transcription factor	0.381824	1.30299	0.0388555	0.278771	1.21316	0.0962871
LABRINI_17555	response regulator transcription factor	0.163777	1.12022	0.0194395	0.123254	1.08919	0.399471
LABRINI_17590	(deoxy)nucleoside triphosphate pyrophosphohydrolase	-0.298287	-1.22968	0.0366472	-0.279209	-1.21353	0.038373
LABRINI_17800	DEAD/DEAH box helicase	-0.046021	-1.03241	0.419356	-0.248607	-1.18806	0.0262697
LABRINI_17855	cell wall-binding repeat-containing protein	-0.716667	-1.64338	0.143833	-0.386026	-1.30679	0.410559
LABRINI_17865	site-specific integrase	-0.333884	-1.2604	0.0382646	-0.258718	-1.19641	0.272549
LABRINI_17885	IclR family transcriptional regulator	-0.11741	-1.08479	0.0207928	0.00264835	1.00184	0.974885
LABRINI_17890	hydroxymethylglutaryl-CoA synthase	0.379486	1.30088	0.00927537	0.297579	1.22908	0.0571205
LABRINI_17895	thiolase family protein	0.466588	1.38184	0.00747399	0.368881	1.29135	0.0717064
LABRINI_17955	FGGY family carbohydrate kinase	0.208854	1.15577	0.0217074	0.119367	1.08626	0.219014
LABRINI_18000	NAD(P)/FAD-dependent oxidoreductase	0.968474	1.95677	0.0210159	1.0166	2.02315	0.028261
LABRINI_18005	iron-containing alcohol dehydrogenase	0.605293	1.52129	0.0105138	0.819346	1.76461	0.00526674
LABRINI_18250	molybdopterin-dependent oxidoreductase	-0.223542	-1.1676	0.0220284	-0.497175	-1.41145	0.00893559
LABRINI_18270	pentapeptide repeat-containing protein	-0.244498	-1.18468	0.0244695	-0.201248	-1.14969	0.0216039
LABRINI_18280	arsenite methyltransferase	-0.0625653	-1.04432	0.685382	0.697944	1.62219	0.108389
LABRINI_18345	ferredoxin family protein	-0.825191	-1.77177	0.0579137	-0.515258	-1.42925	0.256654
LABRINI_18375	serpin family protein	-0.755695	-1.68845	0.0910279	-0.423259	-1.34095	0.259782
LABRINI_18400	diguanylate cyclase	0.360377	1.28376	0.0203896	0.273707	1.20891	0.0510927
LABRINI_18475	flavodoxin family protein	-0.508404	-1.42248	0.00864394	-0.429036	-1.34633	0.0479156
LABRINI_18485	anthranilate synthase component I	0.386466	1.30719	0.0302651	0.187329	1.13865	0.238942
LABRINI_18490	aminodeoxychorismate/anthranilate synthase component II	0.4846	1.3992	0.00620568	0.268528	1.20458	0.0469239
LABRINI_18525	NAD(P)-dependent alcohol dehydrogenase	0.514677	1.42867	0.00883157	0.590414	1.50568	0.00660919
LABRINI_18535	LysR family transcriptional regulator	0.385067	1.30592	0.0225108	0.300689	1.23173	0.0367809
LABRINI_18580	peptide deformylase	-1.03975	-2.05588	0.00402895	-1.02168	-2.03028	0.00487215
LABRINI_18590	methyl-accepting chemotaxis protein	-1.46585	-2.76227	0.00402895	-1.4923	-2.81337	0.00487215
LABRINI_18660	class A beta-lactamase-related serine hydrolase	0.23266	1.175	0.0404192	0.144917	1.10567	0.377994
LABRINI_18700	bifunctional acetaldehyde-CoA/alcohol dehydrogenase	0.770334	1.70566	0.0109169	2.07427	4.2113	0.0046422
LABRINI_18760	IseA DL-endopeptidase inhibitor family protein	0.162016	1.11885	0.0176995	0.200926	1.14944	0.176973
LABRINI_18765	helix-turn-helix transcriptional regulator	-0.658734	-1.5787	0.11273	-0.377737	-1.2993	0.283351
LABRINI_18795	hypothetical protein	-0.0843434	-1.06021	0.542968	-0.465752	-1.38104	0.0243973
LABRINI_18960	hypothetical protein	-0.865799	-1.82235	0.0335364	-0.508968	-1.42303	0.115753
LABRINI_19010	cell wall-binding repeat-containing protein	-0.844005	-1.79503	0.084114	-0.50707	-1.42116	0.17026
LABRINI_19180	M20 family metallopeptidase	-0.179037	-1.13213	0.035829	-0.253764	-1.19231	0.0392859
LABRINI_19200	glutamate synthase subunit beta	-0.168972	-1.12426	0.081147	-0.23085	-1.17353	0.0456492
LABRINI_19205	dipeptidase PepV	0.127877	1.09268	0.0606915	0.192721	1.14292	0.0202636
LABRINI_19260	methyl-accepting chemotaxis protein	0.906183	1.87408	0.0104851	1.11263	2.16239	0.0206391
LABRINI_19340	asparagine synthase B	0.204961	1.15266	0.0994769	0.23145	1.17401	0.0400707
LABRINI_19410	PLP-dependent aminotransferase family protein	-0.35089	-1.27535	0.0104851	-0.279595	-1.21385	0.0405866
LABRINI_19450	BMC domain-containing protein	0.148816	1.10866	0.343442	0.136528	1.09926	0.0458599
LABRINI_19455	XdhC family protein	0.686213	1.60905	0.00505733	0.702072	1.62684	0.00917098
LABRINI_19460	molybdopterin-binding protein	0.657637	1.5775	0.00182768	0.634026	1.55189	0.00937265
LABRINI_19475	DUF362 domain-containing protein	-0.102365	-1.07353	0.0194395	-0.0984221	-1.0706	0.130326
LABRINI_19500	cell wall-binding repeat-containing protein	-0.931001	-1.9066	0.0957994	-0.662723	-1.58307	0.208219
LABRINI_19515	GntR family transcriptional regulator	-0.354459	-1.27851	0.0075916	-0.376267	-1.29798	0.0262697
LABRINI_19525	efflux RND transporter periplasmic adaptor subunit	-0.408668	-1.32746	0.0285408	-0.267386	-1.20363	0.157726
LABRINI_19590	xylose isomerase	0.426946	1.34438	0.0194395	0.394489	1.31448	0.0455834
LABRINI_19700	iron-containing alcohol dehydrogenase	0.819706	1.76505	0.00544319	0.930877	1.90643	0.00511491
LABRINI_19820	cell wall-binding repeat-containing protein	-0.889947	-1.85311	0.0565356	-0.659315	-1.57933	0.113707
LABRINI_19840	hypothetical protein	0.415144	1.33343	0.0247026	0.453806	1.36965	0.0509338
LABRINI_19915	sugar ABC transporter ATP-binding protein	0.562728	1.47706	0.00614092	0.662264	1.58256	0.00768561
LABRINI_19930	substrate-binding domain-containing protein	0.545179	1.4592	0.0129831	0.795611	1.73581	0.00919409
LABRINI_19935	3-hydroxy-5-phosphonooxypentane-2,4-dione thiolase	0.580363	1.49523	0.006233	0.714085	1.64044	0.0149416
LABRINI_20005	response regulator	0.313952	1.24311	0.016774	0.34264	1.26807	0.0182488
LABRINI_20020	methyl-accepting chemotaxis protein	-0.291094	-1.22357	0.0445829	-0.222619	-1.16685	0.336745
LABRINI_20040	ABC transporter ATP-binding protein/permease	-0.273727	-1.20893	0.0459311	-0.0350356	-1.02458	0.841138
LABRINI_20135	methylcobamide--CoM methyltransferase	0.532877	1.44681	0.0143224	0.496951	1.41123	0.0526987
LABRINI_20145	corrinoid protein	0.350465	1.27497	0.0626314	0.350142	1.27469	0.0350551
LABRINI_20205	cytosine deaminase	0.321967	1.25003	0.0243603	0.315465	1.24441	0.0298593
