# Supplementary material for: Deletion of genes linked to the C1-fixing gene cluster affects growth, by-products, and proteome of Clostridium autoethanogenum
Source: Front Bioeng Biotechnol. 2023 May 15;11:1167892. doi: 10.3389/fbioe.2023.1167892 (PMC10230548; doi:10.3389/fbioe.2023.1167892)
Supplement: Supplementary file 3 [file DataSheet1.ZIP]

Archive with 2 entries (2 files):
- Supplementary File 1.dna
- Supplementary File 2.dna
